# Supplementary material for: c-Met and EPHA7 Receptor Tyrosine Kinases Are Related to Prognosis in Clear Cell Renal Cell Carcinoma: Focusing on the Association with Myoferlin Expression
Source: Cancers (Basel). 2022 Feb 21;14(4):1095. doi: 10.3390/cancers14041095 (PMC8870418; doi:10.3390/cancers14041095)
Supplement: Supplementary file 1 [file cancers-14-01095-s001.zip]

Archive with 3 entries (3 files):
- Figure S1_Selected non-RTK proteins identified in the ccRCC proteomic dataset and their correlation with myoferlin_1.0.pdf
- Table S1_Ongoing clinical trials for receptor tyrosine kinase inhibitors in renal cell carcinomas_1.0.xlsx
- Table S2_Receptor tyrosine kinase proteins and their correlation with myoferlin in the clear cell renal cel.xlsx
