# Supplementary material for: c-Met and EPHA7 Receptor Tyrosine Kinases Are Related to Prognosis in Clear Cell Renal Cell Carcinoma: Focusing on the Association with Myoferlin Expression
Source: Cancers (Basel). 2022 Feb 21;14(4):1095. doi: 10.3390/cancers14041095 (PMC8870418; doi:10.3390/cancers14041095)
Supplement: Supplementary file 1 [file cancers-14-01095-s001.zip › Table S1_Ongoing clinical trials for receptor tyrosine kinase inhibitors in renal cell carcinomas_1.0.xlsx]

## Sheet: Sheet1
Table S1. Ongoing clinical trials for receptor tyrosine kinase inhibitors in renal cell carcinomas
Start Date	Status a	Type	Phase	RTK Inhibitor	Combination Treatment	Enrollment	Trial Number
April 5, 2016	Active, not recruiting	Papillary RCC, advanced or metastatic	Phase 2	Sunitinib, Cabozantinib, Crizotinib, Savolitinib	None	152	NCT02761057
June 12, 2017	Recruiting	RCC with predominant clear cell component, advanced	Phase 1/2	Axitinib	Nivolumab	98	NCT03172754
October 10, 2018	Active, not recruiting	Clear cell RCC, advanced	Phase 2	Sitravatinib	Nivolumab	25	NCT03680521
March 20, 2019	Recruiting	Clear cell RCC, advanced or metastatic	Phase 1	Lenvatinib	Everolimus	15	NCT03324373
April 11, 2019	Recruiting	Non-clear cell RCC, unresectable, advanced or metastatic	Phase 2	Cabozantonib	None	48	NCT03685448
August 11, 2020	Enrolling by invitation	Clear cell RCC	Phase 1	Sitravatinib	Nivolumab + Ipilimumab	92	NCT04518046
August 25, 2020	Recruiting	Clear cell RCC, advanced or metastatic	Phase 3	Anlotinib, Sunitinib	TQB2450	418	NCT04523272
September 11, 2020	Recruiting	RCC with clear cell component, advanced or metastatic	Phase 1/2	Cabozantinib	Nivolumab, Bempegaldesleukin	251	NCT04540705
December 16, 2020	Recruiting	Clear cell RCC, advanced or metastatic	Phase 1/2	Lenvatinib	Pembrolizumab/Quavonlimab, Favezelimab/Pembrolizumab, Pembrolizumab + Belzutifan, Pembrolizumab	390	NCT04626479
December 17, 2020	Recruiting	Clear cell RCC, advanced or metastatic	Phase 1/2	Lenvatinib	Belzutifan, Pembrolizumab	370	NCT04626518
February 9, 2021	Recruiting	RCC with clear cell component, advanced or metastatic	Phase 2	Axitinib	Pembrolizumab	84	NCT04370509
a Accessed on 6 February 2022 (https://clinicaltrials.gov/) Abbreviation: RCC, renal cell carcinoma; RTK, receptor tyrosine kinase
