# Supplementary material for: c-Met and EPHA7 Receptor Tyrosine Kinases Are Related to Prognosis in Clear Cell Renal Cell Carcinoma: Focusing on the Association with Myoferlin Expression
Source: Cancers (Basel). 2022 Feb 21;14(4):1095. doi: 10.3390/cancers14041095 (PMC8870418; doi:10.3390/cancers14041095)
Supplement: Supplementary file 1 [file cancers-14-01095-s001.zip › Table S2_Receptor tyrosine kinase proteins and their correlation with myoferlin in the clear cell renal cel.xlsx]

## Sheet: Sheet1
Table S2. Receptor tyrosine kinase proteins and their correlation with myoferlin in the clear cell renal cell carcinoma proteomic dataset
Receptor Tyrosine Kinase a	Frequency (%, N = 103)	Correlation Coefficient b (Pearson's r2)	p-Value
AXL	0.407767	0.0487617	0.159929
CSF1R	0.961165	0.000974783	0.759011
DDR1	0.961165	0.00103623	0.75177
DDR2	0.165049	0.0148062	0.641772
EGFR	1	0.0573116	0.0148711
EPHA1	0.165049	0.191592	0.0788864
EPHA2	1	0.00101541	0.749321
EPHA4	0.563107	0.0389863	0.137367
EPHA7	0.951456	0.114046	0.000672104
EPHB2	0.262136	0.0510552	0.257102
EPHB3	0.640777	0.0030195	0.661228
EPHB4	0.961165	0.0195867	0.167084
EPHB6	0.728155	0.00992105	0.395198
ERBB2	1	0.0847544	0.00285015
ERBB3	1	0.00439878	0.50565
ERBB4	0.242718	0.0799373	0.170869
FGFR1	0.0873786	0.000709742	0.94576
FGFR2	0.23301	0.0595868	0.250343
FGFR3	0.242718	0.0461233	0.302572
FGFR4	0.126214	0.0550938	0.440171
FLT1	1	0.00906154	0.338831
FLT4	0.873786	0.00355628	0.576618
IGF1R	1	0.00106347	0.743658
INSR	1	0.00138379	0.709109
KDR	0.330097	0.0244759	0.376925
KIT	0.640777	0.00192728	0.726334
LMTK2	1	0.00157425	0.690691
MERTK	0.718447	0.0134914	0.324373
MET	1	0.125806	0.000236861
MST1R	0.0679612	0.167187	0.362396
PDGFRA	0.0776699	0.181243	0.292969
PDGFRB	1	0.0174587	0.183366
PTK7	1	0.0229068	0.126986
ROR1	0.805825	0.0057549	0.495474
ROR2	0.0776699	0.267546	0.18926
TEK	0.679612	0.0554356	0.0497501
TIE1	0.349515	0.0853117	0.0838877
TYRO3	0.631068	0.0503135	0.0724477
a The following RTK genes were not identified in the ccRCC proteomic data: AATK, ALK, EPHA3, EPHA5, EPHA6, EPHA8, EPHA10, EPHB1, FLT3, INSRR, LMTK3, LTK, MUSK, NTRK1, NTRK2, NTRK3, RET, ROS1, RYK, and STYK1 b All the variables in the table met the normality assumption calculated by Kolmogorov-Smirnov test (p > 0.05)
